# Supplementary material for: Vitamin D and Sun Exposure: A Community Survey in Australia
Source: Curr Oncol. 2023 Feb 18;30(2):2465–81. doi: 10.3390/curroncol30020188 (PMC9955356; doi:10.3390/curroncol30020188)
Supplement: Supplementary file 1 [file curroncol-30-00188-s001.zip]

Archive with 1 entries (1 files):
- curroncol-2128489-supplementary.pdf
